# Supplementary material for: The Role of Formyl Peptide Receptor 1 in Uterine Contraction During Parturition
Source: Front Pharmacol. 2021 Jul 29;12:696697. doi: 10.3389/fphar.2021.696697 (PMC8358927; doi:10.3389/fphar.2021.696697)
Supplement: Supplementary file 3 [file table1.xlsx]

## Sheet: Sheet1
Table S1 List of 582 DEGs between laboring and non-laboring myometrium
Gene_ID	Gene_name	Description
ENSG00000125148	MT2A	metallothionein 2A
ENSG00000168334	XIRP1	xin actin binding repeat containing 1
ENSG00000260914	AC026464	novel protein
ENSG00000108342	CSF3	colony stimulating factor 3
ENSG00000128342	LIF	LIF, interleukin 6 family cytokine
ENSG00000169429	CXCL8	C-X-C motif chemokine ligand 8
ENSG00000149968	MMP3	matrix metallopeptidase 3
ENSG00000136244	IL6	interleukin 6
ENSG00000115009	CCL20	C-C motif chemokine ligand 20
ENSG00000095752	IL11	interleukin 11
ENSG00000280064	AC130304	novel transcript
ENSG00000166923	GREM1	gremlin 1, DAN family BMP antagonist
ENSG00000158859	ADAMTS4	ADAM metallopeptidase with thrombospondin type 1 motif 4
ENSG00000124875	CXCL6	C-X-C motif chemokine ligand 6
ENSG00000196611	MMP1	matrix metallopeptidase 1
ENSG00000281344	HELLPAR	HELLP associated long non-coding RNA
ENSG00000090339	ICAM1	intercellular adhesion molecule 1
ENSG00000253276	CCDC71L	coiled-coil domain containing 71 like
ENSG00000162892	IL24	interleukin 24
ENSG00000184254	ALDH1A3	aldehyde dehydrogenase 1 family member A3
ENSG00000163734	CXCL3	C-X-C motif chemokine ligand 3
ENSG00000163735	CXCL5	C-X-C motif chemokine ligand 5
ENSG00000163739	CXCL1	C-X-C motif chemokine ligand 1
ENSG00000137331	IER3	immediate early response 3
ENSG00000183542	KLRC4	killer cell lectin like receptor C4
ENSG00000125845	BMP2	bone morphogenetic protein 2
ENSG00000105835	NAMPT	nicotinamide phosphoribosyltransferase
ENSG00000181027	FKRP	fukutin related protein
ENSG00000019186	CYP24A1	cytochrome P450 family 24 subfamily A member 1
ENSG00000259583	AC015712	novel transcript, antisense to LRRK1 and ALDH1A3
ENSG00000229644	NAMPTP1	nicotinamide phosphoribosyltransferase pseudogene 1
ENSG00000165140	FBP1	fructose-bisphosphatase 1
ENSG00000171310	CHST11	carbohydrate sulfotransferase 11
ENSG00000172156	CCL11	C-C motif chemokine ligand 11
ENSG00000134668	SPOCD1	SPOC domain containing 1
ENSG00000118849	RARRES1	retinoic acid receptor responder 1
ENSG00000127831	VIL1	villin 1
ENSG00000164400	CSF2	colony stimulating factor 2
ENSG00000137285	TUBB2B	tubulin beta 2B class Iib
ENSG00000111012	CYP27B1	cytochrome P450 family 27 subfamily B member 1
ENSG00000268104	SLC6A14	solute carrier family 6 member 14
ENSG00000171570	RAB4B-EGLN2	RAB4B-EGLN2 readthrough (NMD candidate)
ENSG00000108691	CCL2	C-C motif chemokine ligand 2
ENSG00000123496	IL13RA2	interleukin 13 receptor subunit alpha 2
ENSG00000100644	HIF1A	hypoxia inducible factor 1 subunit alpha
ENSG00000100242	SUN2	Sad1 and UNC84 domain containing 2
ENSG00000260899	AC106886	novel transcript
ENSG00000279353	AP001324	TEC
ENSG00000081041	CXCL2	C-X-C motif chemokine ligand 2
ENSG00000123610	TNFAIP6	TNF alpha induced protein 6
ENSG00000273604	EPOP	elongin BC and polycomb repressive complex 2 associated protein
ENSG00000285565	AL671762	novel transcript
ENSG00000105825	TFPI2	tissue factor pathway inhibitor 2
ENSG00000178860	MSC	musculin
ENSG00000169715	MT1E	metallothionein 1E
ENSG00000175592	FOSL1	FOS like 1, AP-1 transcription factor subunit
ENSG00000108405	P2RX1	purinergic receptor P2X 1
ENSG00000159167	STC1	stanniocalcin 1
ENSG00000205362	MT1A	metallothionein 1A
ENSG00000104856	RELB	RELB proto-oncogene, NF-kB subunit
ENSG00000166926	MS4A6E	membrane spanning 4-domains A6E
ENSG00000156234	CXCL13	C-X-C motif chemokine ligand 13
ENSG00000116985	BMP8B	bone morphogenetic protein 8b
ENSG00000112715	VEGFA	vascular endothelial growth factor A
ENSG00000169756	LIMS1	LIM zinc finger domain containing 1
ENSG00000165449	SLC16A9	solute carrier family 16 member 9
ENSG00000100292	HMOX1	heme oxygenase 1
ENSG00000167772	ANGPTL4	angiopoietin like 4
ENSG00000133048	CHI3L1	chitinase 3 like 1
ENSG00000198729	PPP1R14C	protein phosphatase 1 regulatory inhibitor subunit 14C
ENSG00000284461	AC027644	novel transcript
ENSG00000250424	AC004691	novel protein, FAM188B and AQP1 readthrough
ENSG00000152580	IGSF10	immunoglobulin superfamily member 10
ENSG00000112096	SOD2	superoxide dismutase 2
ENSG00000166670	MMP10	matrix metallopeptidase 10
ENSG00000138316	ADAMTS14	ADAM metallopeptidase with thrombospondin type 1 motif 14
ENSG00000205364	MT1M	metallothionein 1M
ENSG00000135094	SDS	serine dehydratase
ENSG00000130477	UNC13A	unc-13 homolog A
ENSG00000100739	BDKRB1	bradykinin receptor B1
ENSG00000285314	AC002470	novel transcript
ENSG00000148965	SAA4	serum amyloid A4, constitutive
ENSG00000188766	SPRED3	sprouty related EVH1 domain containing 3
ENSG00000261553	AL137782	novel transcript
ENSG00000204531	POU5F1	POU class 5 homeobox 1
ENSG00000111341	MGP	matrix Gla protein
ENSG00000187193	MT1X	metallothionein 1X
ENSG00000183798	EMILIN3	elastin microfibril interfacer 3
ENSG00000158089	GALNT14	polypeptide N-acetylgalactosaminyltransferase 14
ENSG00000237188	AC242426	novel transcript, antisense to FMO5
ENSG00000064932	SBNO2	strawberry notch homolog 2
ENSG00000164764	SBSPON	somatomedin B and thrombospondin type 1 domain containing
ENSG00000090382	LYZ	lysozyme
ENSG00000115523	GNLY	granulysin
ENSG00000197249	SERPINA1	serpin family A member 1
ENSG00000271579	AC078880	novel transcript
ENSG00000136689	IL1RN	interleukin 1 receptor antagonist
ENSG00000080644	CHRNA3	cholinergic receptor nicotinic alpha 3 subunit
ENSG00000124762	CDKN1A	cyclin dependent kinase inhibitor 1A
ENSG00000197769	MAP1LC3C	microtubule associated protein 1 light chain 3 gamma
ENSG00000243444	PALM2	paralemmin 2
ENSG00000168398	BDKRB2	bradykinin receptor B2
ENSG00000104635	SLC39A14	solute carrier family 39 member 14
ENSG00000137812	KNL1	kinetochore scaffold 1
ENSG00000131015	ULBP2	UL16 binding protein 2
ENSG00000105989	WNT2	Wnt family member 2
ENSG00000265735	RN7SL5P	RNA, 7SL, cytoplasmic 5, pseudogene
ENSG00000267607	AC011511	novel transcript, antisense to ICAM4 and ICAM1
ENSG00000137496	IL18BP	interleukin 18 binding protein
ENSG00000197406	DIO3	iodothyronine deiodinase 3
ENSG00000232774	AL355916	novel transcript
ENSG00000114270	COL7A1	collagen type VII alpha 1 chain
ENSG00000162493	PDPN	podoplanin
ENSG00000283515	AC020915	novel transcript
ENSG00000163661	PTX3	pentraxin 3
ENSG00000135476	ESPL1	extra spindle pole bodies like 1, separase
ENSG00000150510	FAM124A	family with sequence similarity 124 member A
ENSG00000258227	CLEC5A	C-type lectin domain containing 5A
ENSG00000103037	SETD6	SET domain containing 6, protein lysine methyltransferase
ENSG00000130595	TNNT3	troponin T3, fast skeletal type
ENSG00000222041	CYTOR	cytoskeleton regulator RNA
ENSG00000188933	USP32P1	ubiquitin specific peptidase 32 pseudogene 1
ENSG00000134531	EMP1	epithelial membrane protein 1
ENSG00000109472	CPE	carboxypeptidase E
ENSG00000213023	SYT3	synaptotagmin 3
ENSG00000163584	RPL22L1	ribosomal protein L22 like 1
ENSG00000077150	NFKB2	nuclear factor kappa B subunit 2
ENSG00000140379	BCL2A1	BCL2 related protein A1
ENSG00000232938	RPL23AP87	ribosomal protein L23a pseudogene 87
ENSG00000167654	ATCAY	ATCAY, caytaxin
ENSG00000176014	TUBB6	tubulin beta 6 class V
ENSG00000260549	MT1L	metallothionein 1L, pseudogene
ENSG00000211829	TRDC	T cell receptor delta constant
ENSG00000274736	CCL23	C-C motif chemokine ligand 23
ENSG00000168329	CX3CR1	C-X3-C motif chemokine receptor 1
ENSG00000198814	GK	glycerol kinase
ENSG00000143179	UCK2	uridine-cytidine kinase 2
ENSG00000153446	C16orf89	chromosome 16 open reading frame 89
ENSG00000074211	PPP2R2C	protein phosphatase 2 regulatory subunit Bgamma
ENSG00000163106	HPGDS	hematopoietic prostaglandin D synthase
ENSG00000100985	MMP9	matrix metallopeptidase 9
ENSG00000171236	LRG1	leucine rich alpha-2-glycoprotein 1
ENSG00000143761	ARF1	ADP ribosylation factor 1
ENSG00000104213	PDGFRL	platelet derived growth factor receptor like
ENSG00000131459	GFPT2	glutamine-fructose-6-phosphate transaminase 2
ENSG00000112394	SLC16A10	solute carrier family 16 member 10
ENSG00000198576	ARC	activity regulated cytoskeleton associated protein
ENSG00000139289	PHLDA1	pleckstrin homology like domain family A member 1
ENSG00000137309	HMGA1	high mobility group AT-hook 1
ENSG00000277494	GPIHBP1	glycosylphosphatidylinositol anchored high density lipoprotein binding protein 1
ENSG00000279738	AL022311	novel transcript, sense overlapping to EIF3L
ENSG00000163874	ZC3H12A	zinc finger CCCH-type containing 12A
ENSG00000026036	RTEL1-TNFRSF6B	RTEL1-TNFRSF6B readthrough (NMD candidate)
ENSG00000183696	UPP1	uridine phosphorylase 1
ENSG00000187479	C11orf96	chromosome 11 open reading frame 96
ENSG00000108688	CCL7	C-C motif chemokine ligand 7
ENSG00000186407	CD300E	CD300e molecule
ENSG00000205221	VIT	vitrin
ENSG00000286256	AC084871	novel transcript, antisense to ACSL1
ENSG00000064787	BCAS1	breast carcinoma amplified sequence 1
ENSG00000253537	PCDHGA7	protocadherin gamma subfamily A, 7
ENSG00000223403	MEG9	maternally expressed 9
ENSG00000213088	ACKR1	atypical chemokine receptor 1 (Duffy blood group)
ENSG00000021645	NRXN3	neurexin 3
ENSG00000166741	NNMT	nicotinamide N-methyltransferase
ENSG00000166920	C15orf48	chromosome 15 open reading frame 48
ENSG00000176700	SCAND2P	SCAN domain containing 2 pseudogene
ENSG00000144891	AGTR1	angiotensin II receptor type 1
ENSG00000071282	LMCD1	LIM and cysteine rich domains 1
ENSG00000166825	ANPEP	alanyl aminopeptidase, membrane
ENSG00000137501	SYTL2	synaptotagmin like 2
ENSG00000183019	MCEMP1	mast cell expressed membrane protein 1
ENSG00000166928	MS4A14	membrane spanning 4-domains A14
ENSG00000198355	PIM3	Pim-3 proto-oncogene, serine/threonine kinase
ENSG00000262664	OVCA2	OVCA2, serine hydrolase domain containing
ENSG00000286125	AC006115	novel transcript (contains ZIM2-AS1 and PEG3-AS1)
ENSG00000164976	MYORG	myogenesis regulating glycosidase (putative)
ENSG00000152766	ANKRD22	ankyrin repeat domain 22
ENSG00000173530	TNFRSF10D	TNF receptor superfamily member 10d
ENSG00000122378	PRXL2A	peroxiredoxin like 2A
ENSG00000138061	CYP1B1	cytochrome P450 family 1 subfamily B member 1
ENSG00000026508	CD44	CD44 molecule (Indian blood group)
ENSG00000175505	CLCF1	cardiotrophin like cytokine factor 1
ENSG00000013573	DDX11	DEAD/H-box helicase 11
ENSG00000261934	PCDHGA9	protocadherin gamma subfamily A, 9
ENSG00000127083	OMD	osteomodulin
ENSG00000198805	PNP	purine nucleoside phosphorylase
ENSG00000164647	STEAP1	STEAP family member 1
ENSG00000153531	ADPRHL1	ADP-ribosylhydrolase like 1
ENSG00000230513	THAP7-AS1	THAP7 antisense RNA 1
ENSG00000172493	AFF1	AF4/FMR2 family member 1
ENSG00000222009	BTBD19	BTB domain containing 19
ENSG00000184956	MUC6	mucin 6, oligomeric mucus/gel-forming
ENSG00000108932	SLC16A6	solute carrier family 16 member 6
ENSG00000104970	KIR3DX1	killer cell immunoglobulin like receptor, three Ig domains X1
ENSG00000172817	CYP7B1	cytochrome P450 family 7 subfamily B member 1
ENSG00000198585	NUDT16	nudix hydrolase 16
ENSG00000280721	LINC01943	long intergenic non-protein coding RNA 1943
ENSG00000131737	KRT34	keratin 34
ENSG00000171587	DSCAM	DS cell adhesion molecule
ENSG00000183354	KIAA2026	KIAA2026
ENSG00000189143	CLDN4	claudin 4
ENSG00000018280	SLC11A1	solute carrier family 11 member 1
ENSG00000034971	MYOC	myocilin
ENSG00000087085	ACHE	acetylcholinesterase (Cartwright blood group)
ENSG00000279467	AP000350	novel transcript, antisense to SLC2A11
ENSG00000011422	PLAUR	plasminogen activator, urokinase receptor
ENSG00000138166	DUSP5	dual specificity phosphatase 5
ENSG00000113739	STC2	stanniocalcin 2
ENSG00000108001	EBF3	EBF transcription factor 3
ENSG00000159216	RUNX1	runt related transcription factor 1
ENSG00000165072	MAMDC2	MAM domain containing 2
ENSG00000196581	AJAP1	adherens junctions associated protein 1
ENSG00000163638	ADAMTS9	ADAM metallopeptidase with thrombospondin type 1 motif 9
ENSG00000143184	XCL1	X-C motif chemokine ligand 1
ENSG00000243753	HLA-L	major histocompatibility complex, class I, L (pseudogene)
ENSG00000138755	CXCL9	C-X-C motif chemokine ligand 9
ENSG00000273173	SNURF	SNRPN upstream reading frame
ENSG00000124882	EREG	epiregulin
ENSG00000203930	LINC00632	long intergenic non-protein coding RNA 632
ENSG00000178752	ERFE	erythroferrone
ENSG00000164946	FREM1	FRAS1 related extracellular matrix 1
ENSG00000196126	HLA-DRB1	major histocompatibility complex, class II, DR beta 1
ENSG00000113070	HBEGF	heparin binding EGF like growth factor
ENSG00000261578	AP003119	novel transcript, overlapping to TSKU
ENSG00000140022	STON2	stonin 2
ENSG00000134901	KDELC1	KDEL motif containing 1
ENSG00000120937	NPPB	natriuretic peptide B
ENSG00000178172	SPINK6	serine peptidase inhibitor, Kazal type 6
ENSG00000221995	TIAF1	TGFB1-induced anti-apoptotic factor 1
ENSG00000122641	INHBA	inhibin subunit beta A
ENSG00000146232	NFKBIE	NFKB inhibitor epsilon
ENSG00000154319	FAM167A	family with sequence similarity 167 member A
ENSG00000141526	SLC16A3	solute carrier family 16 member 3
ENSG00000121933	TMIGD3	transmembrane and immunoglobulin domain containing 3
ENSG00000007908	SELE	selectin E
ENSG00000261888	AC144831	novel transcript
ENSG00000183723	CMTM4	CKLF like MARVEL transmembrane domain containing 4
ENSG00000062038	CDH3	cadherin 3
ENSG00000143546	S100A8	S100 calcium binding protein A8
ENSG00000230018	PPIAP39	peptidylprolyl isomerase A pseudogene 39
ENSG00000184156	KCNQ3	potassium voltage-gated channel subfamily Q member 3
ENSG00000054967	RELT	RELT, TNF receptor
ENSG00000122862	SRGN	serglycin
ENSG00000279329	AC020910	novel transcript
ENSG00000134321	RSAD2	radical S-adenosyl methionine domain containing 2
ENSG00000179403	VWA1	von Willebrand factor A domain containing 1
ENSG00000102924	CBLN1	cerebellin 1 precursor
ENSG00000248323	LUCAT1	lung cancer associated transcript 1
ENSG00000011332	DPF1	double PHD fingers 1
ENSG00000131747	TOP2A	DNA topoisomerase II alpha
ENSG00000257017	HP	haptoglobin
ENSG00000150281	CTF1	cardiotrophin 1
ENSG00000253123	AC091182	novel transcript
ENSG00000117620	SLC35A3	solute carrier family 35 member A3
ENSG00000169385	RNASE2	ribonuclease A family member 2
ENSG00000182013	PNMA8A	PNMA family member 8A
ENSG00000142973	CYP4B1	cytochrome P450 family 4 subfamily B member 1
ENSG00000166473	PKD1L2	polycystin 1 like 2 (gene/pseudogene)
ENSG00000105509	HAS1	hyaluronan synthase 1
ENSG00000172543	CTSW	cathepsin W
ENSG00000285130	AL358113	novel protein
ENSG00000121552	CSTA	cystatin A
ENSG00000284116	AL772307	novel transcript
ENSG00000181773	GPR3	G protein-coupled receptor 3
ENSG00000119699	TGFB3	transforming growth factor beta 3
ENSG00000167157	PRRX2	paired related homeobox 2
ENSG00000166922	SCG5	secretogranin V
ENSG00000171208	NETO2	neuropilin and tolloid like 2
ENSG00000224689	ZNF812P	zinc finger protein 812, pseudogene
ENSG00000261618	LINC02605	long intergenic non-protein coding RNA 2605
ENSG00000172724	CCL19	C-C motif chemokine ligand 19
ENSG00000170525	PFKFB3	6-phosphofructo-2-kinase/fructose-2,6-biphosphatase 3
ENSG00000184557	SOCS3	suppressor of cytokine signaling 3
ENSG00000152642	GPD1L	glycerol-3-phosphate dehydrogenase 1 like
ENSG00000183092	BEGAIN	brain enriched guanylate kinase associated
ENSG00000151789	ZNF385D	zinc finger protein 385D
ENSG00000147138	GPR174	G protein-coupled receptor 174
ENSG00000179344	HLA-DQB1	major histocompatibility complex, class II, DQ beta 1
ENSG00000145040	UCN2	urocortin 2
ENSG00000254545	AL354919	novel transcript
ENSG00000204528	PSORS1C3	psoriasis susceptibility 1 candidate 3
ENSG00000244734	HBB	hemoglobin subunit beta
ENSG00000285171	AL590764	novel protein, IL2RG-CXorf65 readthrough
ENSG00000180772	AGTR2	angiotensin II receptor type 2
ENSG00000078596	ITM2A	integral membrane protein 2A
ENSG00000235333	PVRIG2P	poliovirus receptor related immunoglobulin domain containing 2, pseudogene
ENSG00000085831	TTC39A	tetratricopeptide repeat domain 39A
ENSG00000188707	ZBED6CL	ZBED6 C-terminal like
ENSG00000180644	PRF1	perforin 1
ENSG00000205358	MT1H	metallothionein 1H
ENSG00000179388	EGR3	early growth response 3
ENSG00000243649	CFB	complement factor B
ENSG00000054938	CHRDL2	chordin like 2
ENSG00000179362	HMGN2P46	high mobility group nucleosomal binding domain 2 pseudogene 46
ENSG00000241697	TMEFF1	transmembrane protein with EGF like and two follistatin like domains 1
ENSG00000079257	LXN	latexin
ENSG00000076382	SPAG5	sperm associated antigen 5
ENSG00000026559	KCNG1	potassium voltage-gated channel modifier subfamily G member 1
ENSG00000100453	GZMB	granzyme B
ENSG00000160999	SH2B2	SH2B adaptor protein 2
ENSG00000165480	SKA3	spindle and kinetochore associated complex subunit 3
ENSG00000081842	PCDHA6	protocadherin alpha 6
ENSG00000162490	DRAXIN	dorsal inhibitory axon guidance protein
ENSG00000263020	AL662899	novel protein
ENSG00000279249	AC007614	novel transcript, antisense to CBLN1
ENSG00000172602	RND1	Rho family GTPase 1
ENSG00000187116	LILRA5	leukocyte immunoglobulin like receptor A5
ENSG00000260577	AC126773	novel transcript, antisense to CDH3
ENSG00000167703	SLC43A2	solute carrier family 43 member 2
ENSG00000086300	SNX10	sorting nexin 10
ENSG00000197757	HOXC6	homeobox C6
ENSG00000286112	AL441992	kynurenine aminotransferase 1
ENSG00000263155	MYZAP	myocardial zonula adherens protein
ENSG00000248592	TMEM110-MUSTN1	TMEM110-MUSTN1 readthrough
ENSG00000258947	TUBB3	tubulin beta 3 class III
ENSG00000224596	ZMIZ1-AS1	ZMIZ1 antisense RNA 1
ENSG00000204822	MRPL53	mitochondrial ribosomal protein L53
ENSG00000235381	AL596202	novel transcript
ENSG00000105376	ICAM5	intercellular adhesion molecule 5
ENSG00000283782	AC116366	novel protein
ENSG00000279520	AC093525	tec
ENSG00000233006	MIR3936HG	MIR3936 host gene
ENSG00000237988	OR2I1P	olfactory receptor family 2 subfamily I member 1 pseudogene
ENSG00000196616	ADH1B	alcohol dehydrogenase 1B (class I), beta polypeptide
ENSG00000050555	LAMC3	laminin subunit gamma 3
ENSG00000185745	IFIT1	interferon induced protein with tetratricopeptide repeats 1
ENSG00000047597	XK	X-linked Kx blood group
ENSG00000253485	PCDHGA5	protocadherin gamma subfamily A, 5
ENSG00000160963	COL26A1	collagen type XXVI alpha 1 chain
ENSG00000173334	TRIB1	tribbles pseudokinase 1
ENSG00000154380	ENAH	ENAH, actin regulator
ENSG00000272980	Z94721	novel transcript
ENSG00000091128	LAMB4	laminin subunit beta 4
ENSG00000168078	PBK	PDZ binding kinase
ENSG00000255730	AC011462	novel protein
ENSG00000134070	IRAK2	interleukin 1 receptor associated kinase 2
ENSG00000105371	ICAM4	intercellular adhesion molecule 4 (Landsteiner-Wiener blood group)
ENSG00000085265	FCN1	ficolin 1
ENSG00000137441	FGFBP2	fibroblast growth factor binding protein 2
ENSG00000008056	SYN1	synapsin I
ENSG00000235674	LDHAP2	lactate dehydrogenase A pseudogene 2
ENSG00000135299	ANKRD6	ankyrin repeat domain 6
ENSG00000224743	TEX26-AS1	TEX26 antisense RNA 1
ENSG00000285744	AC083837	novel transcript
ENSG00000148677	ANKRD1	ankyrin repeat domain 1
ENSG00000103257	SLC7A5	solute carrier family 7 member 5
ENSG00000164690	SHH	sonic hedgehog signaling molecule
ENSG00000198502	HLA-DRB5	major histocompatibility complex, class II, DR beta 5
ENSG00000171617	ENC1	ectodermal-neural cortex 1
ENSG00000263050	AC090617	novel transcript
ENSG00000159212	CLIC6	chloride intracellular channel 6
ENSG00000119866	BCL11A	BCL11A, BAF complex component
ENSG00000163347	CLDN1	claudin 1
ENSG00000271811	Z97200	novel transcript
ENSG00000179399	GPC5	glypican 5
ENSG00000250899	AC125807	novel transcript
ENSG00000058673	ZC3H11A	zinc finger CCCH-type containing 11A
ENSG00000111110	PPM1H	protein phosphatase, Mg2+/Mn2+ dependent 1H
ENSG00000115919	KYNU	kynureninase
ENSG00000224238	WARS2-IT1	WARS2 intronic transcript 1
ENSG00000171848	RRM2	ribonucleotide reductase regulatory subunit M2
ENSG00000186431	FCAR	Fc fragment of IgA receptor
ENSG00000187908	DMBT1	deleted in malignant brain tumors 1
ENSG00000106511	MEOX2	mesenchyme homeobox 2
ENSG00000196227	FAM217B	family with sequence similarity 217 member B
ENSG00000228695	CES1P1	carboxylesterase 1 pseudogene 1
ENSG00000100079	LGALS2	galectin 2
ENSG00000198417	MT1F	metallothionein 1F
ENSG00000150551	LYPD1	LY6/PLAUR domain containing 1
ENSG00000042062	RIPOR3	RIPOR family member 3
ENSG00000215417	MIR17HG	miR-17-92a-1 cluster host gene
ENSG00000081052	COL4A4	collagen type IV alpha 4 chain
ENSG00000171320	ESCO2	establishment of sister chromatid cohesion N-acetyltransferase 2
ENSG00000171790	SLFNL1	schlafen like 1
ENSG00000112837	TBX18	T-box 18
ENSG00000117586	TNFSF4	TNF superfamily member 4
ENSG00000183346	CABCOCO1	ciliary associated calcium binding coiled-coil 1
ENSG00000258875	AL135818	novel transcript, antisense to GPR68
ENSG00000227509	LINC01839	long intergenic non-protein coding RNA 1839
ENSG00000139679	LPAR6	lysophosphatidic acid receptor 6
ENSG00000125144	MT1G	metallothionein 1G
ENSG00000262533	AC090617	novel transcript, antisense to DPH1 and OVCA2
ENSG00000120337	TNFSF18	TNF superfamily member 18
ENSG00000197208	SLC22A4	solute carrier family 22 member 4
ENSG00000116191	RALGPS2	Ral GEF with PH domain and SH3 binding motif 2
ENSG00000255513	AC005363	ribosomal protein L26 (RPL26) pseudogene
ENSG00000185033	SEMA4B	semaphorin 4B
ENSG00000149948	HMGA2	high mobility group AT-hook 2
ENSG00000256045	MTRNR2L10	MT-RNR2 like 10
ENSG00000064270	ATP2C2	ATPase secretory pathway Ca2+ transporting 2
ENSG00000186340	THBS2	thrombospondin 2
ENSG00000163814	CDCP1	CUB domain containing protein 1
ENSG00000091831	ESR1	estrogen receptor 1
ENSG00000118242	MREG	melanoregulin
ENSG00000205444	AL034376	novel transcript
ENSG00000261409	AL035425	novel transcript, overlapping to IRS4
ENSG00000163710	PCOLCE2	procollagen C-endopeptidase enhancer 2
ENSG00000145423	SFRP2	secreted frizzled related protein 2
ENSG00000198932	GPRASP1	G protein-coupled receptor associated sorting protein 1
ENSG00000255439	AC135050	novel protein, VKORC1 and PRSS53 readthrough
ENSG00000118473	SGIP1	SH3 domain GRB2 like endophilin interacting protein 1
ENSG00000112486	CCR6	C-C motif chemokine receptor 6
ENSG00000139780	METTL21C	methyltransferase like 21C
ENSG00000163220	S100A9	S100 calcium binding protein A9
ENSG00000133805	AMPD3	adenosine monophosphate deaminase 3
ENSG00000171101	SIGLEC17P	sialic acid binding Ig like lectin 17, pseudogene
ENSG00000131480	AOC2	amine oxidase, copper containing 2
ENSG00000136379	ABHD17C	abhydrolase domain containing 17C
ENSG00000165966	PDZRN4	PDZ domain containing ring finger 4
ENSG00000245904	AC025164	novel transcript, antisense to BTG1
ENSG00000075643	MOCOS	molybdenum cofactor sulfurase
ENSG00000122420	PTGFR	prostaglandin F receptor
ENSG00000213424	KRT222	keratin 222
ENSG00000112299	VNN1	vanin 1
ENSG00000273218	AC005776	novel transcript
ENSG00000162817	C1orf115	chromosome 1 open reading frame 115
ENSG00000050628	PTGER3	prostaglandin E receptor 3
ENSG00000163666	HESX1	HESX homeobox 1
ENSG00000185015	CA13	carbonic anhydrase 13
ENSG00000121904	CSMD2	CUB and Sushi multiple domains 2
ENSG00000166676	TVP23A	trans-golgi network vesicle protein 23 homolog A
ENSG00000224431	AC063976	cytoplasmic linker associated protein 2 (CLASP2) pseudogene
ENSG00000168280	KIF5C	kinesin family member 5C
ENSG00000171241	SHCBP1	SHC binding and spindle associated 1
ENSG00000225746	MEG8	maternally expressed 8, small nucleolar RNA host gene
ENSG00000148737	TCF7L2	transcription factor 7 like 2
ENSG00000169891	REPS2	RALBP1 associated Eps domain containing 2
ENSG00000189410	SH2D5	SH2 domain containing 5
ENSG00000118193	KIF14	kinesin family member 14
ENSG00000275385	CCL18	C-C motif chemokine ligand 18
ENSG00000180828	BHLHE22	basic helix-loop-helix family member e22
ENSG00000266086	AC015813	novel transcript
ENSG00000175063	UBE2C	ubiquitin conjugating enzyme E2 C
ENSG00000260231	KDM7A-DT	KDM7A divergent transcript
ENSG00000135111	TBX3	T-box 3
ENSG00000078725	BRINP1	BMP/retinoic acid inducible neural specific 1
ENSG00000123095	BHLHE41	basic helix-loop-helix family member e41
ENSG00000278903	CU633906	novel transcript
ENSG00000172738	TMEM217	transmembrane protein 217
ENSG00000101057	MYBL2	MYB proto-oncogene like 2
ENSG00000101447	FAM83D	family with sequence similarity 83 member D
ENSG00000284747	AL034417	novel transcript, antisense to ERRFI1
ENSG00000248751	AC004997	novel protein
ENSG00000144802	NFKBIZ	NFKB inhibitor zeta
ENSG00000164128	NPY1R	neuropeptide Y receptor Y1
ENSG00000125965	GDF5	growth differentiation factor 5
ENSG00000223947	AC016738	novel transcript
ENSG00000162891	IL20	interleukin 20
ENSG00000175548	ALG10B	ALG10B, alpha-1,2-glucosyltransferase
ENSG00000133742	CA1	carbonic anhydrase 1
ENSG00000266970	AC061992	novel transcript
ENSG00000184588	PDE4B	phosphodiesterase 4B
ENSG00000134539	KLRD1	killer cell lectin like receptor D1
ENSG00000105374	NKG7	natural killer cell granule protein 7
ENSG00000116285	ERRFI1	ERBB receptor feedback inhibitor 1
ENSG00000171246	NPTX1	neuronal pentraxin 1
ENSG00000104918	RETN	resistin
ENSG00000158125	XDH	xanthine dehydrogenase
ENSG00000253917	AC226119	novel transcript
ENSG00000283635	AC012485	novel transcript, antisense to PER2
ENSG00000166523	CLEC4E	C-type lectin domain family 4 member E
ENSG00000286019	AC239811	notch 2 N-terminal like B
ENSG00000075218	GTSE1	G2 and S-phase expressed 1
ENSG00000166819	PLIN1	perilipin 1
ENSG00000171051	FPR1	formyl peptide receptor 1
ENSG00000121807	CCR2	C-C motif chemokine receptor 2
ENSG00000077616	NAALAD2	N-acetylated alpha-linked acidic dipeptidase 2
ENSG00000213186	TRIM59	tripartite motif containing 59
ENSG00000168621	GDNF	glial cell derived neurotrophic factor
ENSG00000170312	CDK1	cyclin dependent kinase 1
ENSG00000023445	BIRC3	baculoviral IAP repeat containing 3
ENSG00000112149	CD83	CD83 molecule
ENSG00000113389	NPR3	natriuretic peptide receptor 3
ENSG00000113319	RASGRF2	Ras protein specific guanine nucleotide releasing factor 2
ENSG00000213297	ZNF625-ZNF20	ZNF625-ZNF20 readthrough (NMD candidate)
ENSG00000248587	GDNF-AS1	GDNF antisense RNA 1
ENSG00000127129	EDN2	endothelin 2
ENSG00000123485	HJURP	Holliday junction recognition protein
ENSG00000255471	AP001528	novel transcript
ENSG00000156463	SH3RF2	SH3 domain containing ring finger 2
ENSG00000224397	SMIM25	small integral membrane protein 25
ENSG00000102524	TNFSF13B	TNF superfamily member 13b
ENSG00000279713	AC080038	TEC
ENSG00000124920	MYRF	myelin regulatory factor
ENSG00000286065	AC015911	novel transcript
ENSG00000011347	SYT7	synaptotagmin 7
ENSG00000002745	WNT16	Wnt family member 16
ENSG00000117215	PLA2G2D	phospholipase A2 group IID
ENSG00000223609	HBD	hemoglobin subunit delta
ENSG00000043591	ADRB1	adrenoceptor beta 1
ENSG00000214193	SH3D21	SH3 domain containing 21
ENSG00000167774	AC010323	novel transcript
ENSG00000233098	CCDC144NL-AS1	CCDC144NL antisense RNA 1
ENSG00000225783	MIAT	myocardial infarction associated transcript
ENSG00000013297	CLDN11	claudin 11
ENSG00000169031	COL4A3	collagen type IV alpha 3 chain
ENSG00000059728	MXD1	MAX dimerization protein 1
ENSG00000277957	SENP3-EIF4A1	SENP3-EIF4A1 readthrough (NMD candidate)
ENSG00000003989	SLC7A2	solute carrier family 7 member 2
ENSG00000172243	CLEC7A	C-type lectin domain containing 7A
ENSG00000242028	HYPK	huntingtin interacting protein K
ENSG00000005187	ACSM3	acyl-CoA synthetase medium chain family member 3
ENSG00000077238	IL4R	interleukin 4 receptor
ENSG00000176244	ACBD7	acyl-CoA binding domain containing 7
ENSG00000196189	SEMA4A	semaphorin 4A
ENSG00000174944	P2RY14	purinergic receptor P2Y14
ENSG00000261740	BOLA2-SMG1P6	BOLA2-SMG1P6 readthrough
ENSG00000283293	RN7SK	RNA, 7SK small nuclear
ENSG00000174371	EXO1	exonuclease 1
ENSG00000149527	PLCH2	phospholipase C eta 2
ENSG00000140538	NTRK3	neurotrophic receptor tyrosine kinase 3
ENSG00000224420	ADM5	adrenomedullin 5 (putative)
ENSG00000213886	UBD	ubiquitin D
ENSG00000261116	AL049555	novel transcript, overlapping to FAM83B
ENSG00000142273	CBLC	Cbl proto-oncogene C
ENSG00000145365	TIFA	TRAF interacting protein with forkhead associated domain
ENSG00000156886	ITGAD	integrin subunit alpha D
ENSG00000227191	TRGC2	T cell receptor gamma constant 2
ENSG00000244491	AL021707	novel transcript, antisense to SUN2
ENSG00000260807	AC009041	novel transcript
ENSG00000103723	AP3B2	adaptor related protein complex 3 subunit beta 2
ENSG00000085999	RAD54L	RAD54 like
ENSG00000158769	F11R	F11 receptor
ENSG00000178999	AURKB	aurora kinase B
ENSG00000100450	GZMH	granzyme H
ENSG00000257259	LINC02388	long intergenic non-protein coding RNA 2388
ENSG00000131188	PRR7	proline rich 7, synaptic
ENSG00000172965	MIR4435-2HG	MIR4435-2 host gene
ENSG00000270021	AC026691	novel transcript, antisense to H2AFY
ENSG00000138160	KIF11	kinesin family member 11
ENSG00000237927	AL078604	novel transcript
ENSG00000105366	SIGLEC8	sialic acid binding Ig like lectin 8
ENSG00000198574	SH2D1B	SH2 domain containing 1B
ENSG00000197467	COL13A1	collagen type XIII alpha 1 chain
ENSG00000122223	CD244	CD244 molecule
ENSG00000125735	TNFSF14	TNF superfamily member 14
ENSG00000183114	FAM43B	family with sequence similarity 43 member B
ENSG00000181649	PHLDA2	pleckstrin homology like domain family A member 2
ENSG00000186998	EMID1	EMI domain containing 1
ENSG00000285953	AC000120	novel protein
ENSG00000182853	VMO1	vitelline membrane outer layer 1 homolog
ENSG00000186510	CLCNKA	chloride voltage-gated channel Ka
ENSG00000227733	AC239809	novel transcript
ENSG00000249307	LINC01088	long intergenic non-protein coding RNA 1088
ENSG00000099960	SLC7A4	solute carrier family 7 member 4
ENSG00000257219	LNCOG	lncRNA osteogenesis associated
ENSG00000161944	ASGR2	asialoglycoprotein receptor 2
ENSG00000235847	LDHAP7	lactate dehydrogenase A pseudogene 7
ENSG00000177359	AC024940	ovostatin 2
ENSG00000151790	TDO2	tryptophan 2,3-dioxygenase
ENSG00000229028	KRT223P	keratin 223 pseudogene
ENSG00000223849	AL354893	ribosomal protein S26 (RPS26) pseudogene
ENSG00000119508	NR4A3	nuclear receptor subfamily 4 group A member 3
ENSG00000197632	SERPINB2	serpin family B member 2
ENSG00000244953	AC087521	novel transcript
ENSG00000118785	SPP1	secreted phosphoprotein 1
ENSG00000073282	TP63	tumor protein p63
ENSG00000156127	BATF	basic leucine zipper ATF-like transcription factor
ENSG00000278932	CR381653	novel transcript
ENSG00000203805	PLPP4	phospholipid phosphatase 4
ENSG00000267257	AC105105	novel transcript, antisense to ALPK2
ENSG00000170743	SYT9	synaptotagmin 9
ENSG00000080031	PTPRH	protein tyrosine phosphatase, receptor type H
ENSG00000189223	PAX8-AS1	PAX8 antisense RNA 1
ENSG00000230596	GPAA1P2	glycosylphosphatidylinositol anchor attachment 1 pseudogene 2
ENSG00000217801	AL390719	protein tyrosine phosphatase family pseudogene
ENSG00000104332	SFRP1	secreted frizzled related protein 1
ENSG00000185245	GP1BA	glycoprotein Ib platelet subunit alpha
ENSG00000137747	TMPRSS13	transmembrane serine protease 13
ENSG00000118946	PCDH17	protocadherin 17
ENSG00000157766	ACAN	aggrecan
ENSG00000177098	SCN4B	sodium voltage-gated channel beta subunit 4
ENSG00000265018	AGAP12P	ArfGAP with GTPase domain, ankyrin repeat and PH domain 12, pseudogene
ENSG00000135097	MSI1	musashi RNA binding protein 1
ENSG00000240445	FOXO3B	forkhead box O3B (pseudogene)
ENSG00000168546	GFRA2	GDNF family receptor alpha 2
ENSG00000188785	ZNF548	zinc finger protein 548
ENSG00000168389	MFSD2A	major facilitator superfamily domain containing 2A
ENSG00000162631	NTNG1	netrin G1
ENSG00000284543	LINC01226	long intergenic non-protein coding RNA 1226
ENSG00000110944	IL23A	interleukin 23 subunit alpha
